# Supplementary material for: Nesting of colon and ovarian cancer cells in the endothelial niche is associated with alterations in glycan and lipid metabolism
Source: Sci Rep. 2017 Jan 4;7:39999. doi: 10.1038/srep39999 (PMC5209689; doi:10.1038/srep39999)
Supplement: Supplementary Table 1 [file srep39999-s2.xls]

## Sheet: TS1A_p-values_all TP
Metabolite name	p-value		sig. p-value =<	0.000349
UDP-glucuronate	9.2712e-12
Isobar: UDP-acetylglucosamine; UDP-acetylgalactosamine	5.25565e-08
eicosapentaenoate (EPA 20:5n3)	2.0375e-06
docosapentaenoate (n3 DPA 22:5n3)	0.000110491
gamma-glutamylglutamate	0.000138961
1-arachidonoylglycerophosphoethanolamine*	0.000576634
X - 11677	0.00109487
2-arachidonoylglycerophosphoethanolamine*	0.00243809
arachidonate (20:4n6)	0.00441567
uridine 5'-diphosphate (UDP)	0.00465489
uridine 5'-triphosphate (UTP)	0.00530235
adenosine 5'diphosphoribose	0.00869918
nicotinamide	0.0100347
threonine	0.0141621
docosahexaenoate (DHA 22:6n3)	0.0186262
guanosine 5'- monophosphate (5'-GMP)	0.0211576
X - 15564	0.0323526
5-methylthioadenosine (MTA)	0.0331668
cytidine 5'-diphosphocholine	0.0341428
N-acetylneuraminate	0.0345963
nicotinamide adenine dinucleotide (NAD+)	0.0376774
isoleucine	0.048719
leucylserine	0.0619427
glucose	0.0678326
pyroglutamine*	0.0983259
X - 15375	0.100523
serylleucine	0.101816
N-acetylglutamate	0.103545
glutamine	0.106216
cytidine diphosphate	0.112614
glutamate	0.12402
adenosine 5'-monophosphate (AMP)	0.126354
serine	0.128007
pantothenate	0.134895
carnitine	0.153399
arginine	0.154161
methionine sulfoxide	0.161673
2-aminoadipate	0.163672
dihomo-linolenate (20:3n3 or n6)	0.166718
prolylglutamate	0.175572
choline	0.215621
xanthine	0.235303
glycerophosphoethanolamine	0.235612
X - 14577	0.246511
palmitoleate (16:1n7)	0.257195
valine	0.26731
1-docosahexaenoylglycerophosphoethanolamine*	0.270235
1-palmitoylplasmenylethanolamine*	0.294645
alanine	0.302215
acetylcarnitine	0.331381
putrescine	0.337979
threonylphenylalanine	0.363154
leucylisoleucine	0.375262
lactate	0.382846
phenylalanylglutamate	0.394992
uridine monophosphate (5' or 3')	0.407021
choline phosphate	0.437233
leucylglycine	0.438739
threonylvaline	0.452976
adenosine 5'-diphosphate (ADP)	0.470828
valylleucine	0.471554
glycerophosphorylcholine (GPC)	0.47298
linolenate [alpha or gamma (18:3n3 or 6)]	0.477413
glycine	0.485329
phenylalanylglycine	0.495615
X - 13230	0.511513
linoleate (18:2n6)	0.515373
3-phosphoglycerate	0.530259
alanylleucine	0.53147
glycerol 3-phosphate (G3P)	0.540127
10-heptadecenoate (17:1n7)	0.559856
leucylalanine	0.569463
guanosine 5'- diphosphate (GDP)	0.595167
X - 12792	0.61923
inosine 5'-monophosphate (IMP)	0.626285
cytidine 5'-monophosphate (5'-CMP)	0.626846
deoxycarnitine	0.629271
propionylcarnitine	0.62987
2-methylbutyrylcarnitine (C5)	0.646803
isoleucylalanine	0.665513
lactose	0.668987
threonylleucine	0.669896
leucine	0.68589
isovalerylcarnitine	0.708127
isoleucylserine	0.721717
proline	0.729301
eicosenoate (20:1n9 or 11)	0.729884
phenylalanine	0.761607
X - 13396	0.766197
uridine	0.798126
phosphate	0.800161
2-phenoxyethanol	0.811938
1-stearoylglycerophosphoethanolamine	0.81571
pipecolate	0.825873
leucylglutamate	0.830428
cis-vaccenate (18:1n7)	0.841855
creatine	0.852498
inosine	0.856133
cytidine-5'-diphosphoethanolamine	0.857528
cholesterol	0.862631
2-oleoylglycerophosphoethanolamine*	0.863811
fumarate	0.874462
lysine	0.877792
pro-hydroxy-pro	0.879404
spermine	0.884381
creatinine	0.888229
palmitoyl sphingomyelin	0.895206
inositol 1-phosphate (I1P)	0.910388
hypoxanthine	0.912081
adenine	0.913084
10-nonadecenoate (19:1n9)	0.913331
glycerol	0.922191
dihomo-linoleate (20:2n6)	0.928354
aspartate	0.938566
X - 11304	0.938715
methionine	0.943709
N-acetylaspartate (NAA)	0.943858
N-acetylserine	0.946932
adenosine 3'-monophosphate (3'-AMP)	0.948446
histidine	0.953442
trans-4-hydroxyproline	0.956186
adenosine	0.957764
X - 11583	0.959406
2-palmitoylglycerophosphoethanolamine*	0.962172
cysteinylglycine	0.962542
valylaspartate	0.973877
glutathione, oxidized (GSSG)	0.978405
X - 14588	0.987535
X - 14568	0.987648
oleate (18:1n9)	0.990073
5-oxoproline	0.992901
tyrosine	0.993252
spermidine	0.993465
myo-inositol	0.994897
1-palmitoylglycerophosphoethanolamine	0.996127
glutathione, reduced (GSH)	0.996673
EDTA	0.997589
butyrylcarnitine	0.998401
leucylleucine	0.998795
leucylphenylalanine	0.999185
uracil	0.99982
1-oleoylglycerophosphoethanolamine	0.999949
citrate	0.999995

## Sheet: TS1B_p-values_0hvs.6h
Metabolite name	p-value		sig. p-value =<	0.000349
gamma-glutamylglutamate	2.30996e-06
lactose	2.88982e-06
X - 14577	9.76621e-06
cytidine 5'-diphosphocholine	1.33738e-05
N-acetylneuraminate	2.34925e-05
choline	6.53049e-05
pantothenate	8.58538e-05
eicosapentaenoate (EPA 20:5n3)	9.99607e-05
arachidonate (20:4n6)	0.000125382
dihomo-linolenate (20:3n3 or n6)	0.000181073
cytidine 5'-monophosphate (5'-CMP)	0.00020039
glycerophosphorylcholine (GPC)	0.000242273
docosapentaenoate (n3 DPA 22:5n3)	0.000344066
glutathione, reduced (GSH)	0.00060046
docosahexaenoate (DHA 22:6n3)	0.00120659
glutamate	0.0013113
dihomo-linoleate (20:2n6)	0.00140912
methionine	0.0018302
leucine	0.00217522
linoleate (18:2n6)	0.00240424
phenylalanylglutamate	0.00246753
X - 11583	0.00311147
uridine	0.00404966
linolenate [alpha or gamma (18:3n3 or 6)]	0.00484499
histidine	0.00485762
spermine	0.00501524
alanine	0.00571173
palmitoleate (16:1n7)	0.00618939
2-aminoadipate	0.0077521
5-methylthioadenosine (MTA)	0.00877014
5-oxoproline	0.0104081
phenylalanine	0.0112276
X - 13396	0.0143754
X - 11677	0.0155593
N-acetylglutamate	0.0184784
X - 12792	0.0191896
trans-4-hydroxyproline	0.0206546
guanosine 5'- monophosphate (5'-GMP)	0.0213402
spermidine	0.0244665
N-acetylserine	0.0258945
adenosine 5'-monophosphate (AMP)	0.0282239
guanosine 5'- diphosphate (GDP)	0.0289801
nicotinamide adenine dinucleotide (NAD+)	0.0300052
eicosenoate (20:1n9 or 11)	0.0310589
tyrosine	0.0340361
palmitoyl sphingomyelin	0.0346847
adenosine 5'-diphosphate (ADP)	0.0409191
xanthine	0.0416926
adenosine 3'-monophosphate (3'-AMP)	0.0462994
10-nonadecenoate (19:1n9)	0.0465761
valine	0.0474664
propionylcarnitine	0.0492032
inosine	0.050524
phenylalanylglycine	0.0571869
glycerol 3-phosphate (G3P)	0.058553
isoleucylalanine	0.0599994
choline phosphate	0.0604214
cholesterol	0.061902
oleate (18:1n9)	0.0675204
hypoxanthine	0.0686267
arginine	0.0690917
aspartate	0.0691393
creatinine	0.0697491
inositol 1-phosphate (I1P)	0.0715484
isoleucylserine	0.0715856
10-heptadecenoate (17:1n7)	0.0717998
prolylglutamate	0.0730711
proline	0.0751825
leucylglycine	0.0801028
X - 13230	0.0922142
lysine	0.0925688
uracil	0.0946468
cytidine diphosphate	0.0983141
glycine	0.10318
glutathione, oxidized (GSSG)	0.119716
Isobar: UDP-acetylglucosamine; UDP-acetylgalactosamine	0.146306
cis-vaccenate (18:1n7)	0.146582
cysteinylglycine	0.154338
leucylisoleucine	0.155354
nicotinamide	0.177881
threonylphenylalanine	0.182146
acetylcarnitine	0.182278
1-oleoylglycerophosphoethanolamine	0.187143
serine	0.197655
uridine monophosphate (5' or 3')	0.202192
serylleucine	0.2596
creatine	0.265003
threonine	0.28358
pyroglutamine*	0.318443
leucylglutamate	0.322172
uridine 5'-diphosphate (UDP)	0.331327
leucylleucine	0.33579
UDP-glucuronate	0.3472
valylleucine	0.363284
2-palmitoylglycerophosphoethanolamine*	0.37021
pipecolate	0.371988
3-phosphoglycerate	0.406064
carnitine	0.414916
N-acetylaspartate (NAA)	0.418258
2-oleoylglycerophosphoethanolamine*	0.42323
glycerophosphoethanolamine	0.436957
2-methylbutyrylcarnitine (C5)	0.439224
leucylphenylalanine	0.441576
threonylleucine	0.476292
putrescine	0.50663
2-phenoxyethanol	0.548844
fumarate	0.553353
X - 14588	0.554371
isoleucine	0.558645
deoxycarnitine	0.571304
X - 11304	0.591571
threonylvaline	0.631062
adenine	0.63833
inosine 5'-monophosphate (IMP)	0.647821
adenosine	0.653913
alanylleucine	0.658349
butyrylcarnitine	0.669301
leucylalanine	0.68365
citrate	0.699345
X - 14568	0.721831
glutamine	0.725566
X - 15564	0.768977
valylaspartate	0.784757
adenosine 5'diphosphoribose	0.786008
EDTA	0.790459
glucose	0.817942
lactate	0.819804
myo-inositol	0.823159
leucylserine	0.83699
cytidine-5'-diphosphoethanolamine	0.851174
1-arachidonoylglycerophosphoethanolamine*	0.864
uridine 5'-triphosphate (UTP)	0.872323
X - 15375	0.891398
isovalerylcarnitine	0.909593
1-docosahexaenoylglycerophosphoethanolamine*	0.922371
pro-hydroxy-pro	0.926843
2-arachidonoylglycerophosphoethanolamine*	0.952433
1-stearoylglycerophosphoethanolamine	0.968884
glycerol	0.996461
1-palmitoylglycerophosphoethanolamine	0.996942
methionine sulfoxide	0.999497
1-palmitoylplasmenylethanolamine*	0.99983
phosphate	0.999973

## Sheet: TS1C_p-value_0hvs.18h
Metabolite name	p-value		sig. p-value =<	0.000349
eicosapentaenoate (EPA 20:5n3)	3.31285e-08
5-methylthioadenosine (MTA)	1.20669e-06
docosapentaenoate (n3 DPA 22:5n3)	1.2126e-06
N-acetylglutamate	1.41065e-06
glutathione, reduced (GSH)	3.43655e-06
arachidonate (20:4n6)	1.131e-05
dihomo-linolenate (20:3n3 or n6)	1.2709e-05
cytidine 5'-diphosphocholine	2.05434e-05
Isobar: UDP-acetylglucosamine; UDP-acetylgalactosamine	6.71383e-05
docosahexaenoate (DHA 22:6n3)	7.88306e-05
X - 11583	0.000150877
linoleate (18:2n6)	0.000171023
choline	0.000176427
linolenate [alpha or gamma (18:3n3 or 6)]	0.000519371
N-acetylaspartate (NAA)	0.000718811
adenosine 5'-monophosphate (AMP)	0.000865591
10-heptadecenoate (17:1n7)	0.000931617
X - 14577	0.00115341
dihomo-linoleate (20:2n6)	0.00136839
glutathione, oxidized (GSSG)	0.00221454
choline phosphate	0.00279056
pantothenate	0.00348269
1-docosahexaenoylglycerophosphoethanolamine*	0.00479826
lactose	0.00563282
eicosenoate (20:1n9 or 11)	0.00716592
5-oxoproline	0.00863865
guanosine 5'- monophosphate (5'-GMP)	0.00899919
UDP-glucuronate	0.00955217
spermidine	0.010296
uracil	0.0119953
glycerophosphorylcholine (GPC)	0.0150825
adenosine 3'-monophosphate (3'-AMP)	0.0185479
creatine	0.0187203
phenylalanylglutamate	0.0225462
1-arachidonoylglycerophosphoethanolamine*	0.0226298
N-acetylserine	0.0304657
adenosine 5'diphosphoribose	0.0357939
10-nonadecenoate (19:1n9)	0.0402793
xanthine	0.0433908
palmitoleate (16:1n7)	0.0481872
palmitoyl sphingomyelin	0.053883
cytidine 5'-monophosphate (5'-CMP)	0.0553173
methionine	0.0636675
guanosine 5'- diphosphate (GDP)	0.066203
X - 12792	0.0739558
spermine	0.0759714
methionine sulfoxide	0.08253
uridine 5'-triphosphate (UTP)	0.0984107
oleate (18:1n9)	0.103245
adenosine 5'-diphosphate (ADP)	0.107311
cysteinylglycine	0.115335
glycerol 3-phosphate (G3P)	0.122689
glutamate	0.134245
2-arachidonoylglycerophosphoethanolamine*	0.136746
N-acetylneuraminate	0.147136
carnitine	0.152273
tyrosine	0.158363
inositol 1-phosphate (I1P)	0.162718
leucylglycine	0.170618
hypoxanthine	0.181153
nicotinamide adenine dinucleotide (NAD+)	0.181233
uridine	0.201647
nicotinamide	0.20833
cholesterol	0.214688
histidine	0.232618
X - 13230	0.235958
phenylalanylglycine	0.24433
inosine	0.274691
X - 13396	0.283107
creatinine	0.284058
uridine monophosphate (5' or 3')	0.293955
alanine	0.29907
arginine	0.301418
propionylcarnitine	0.30421
glycine	0.323802
pyroglutamine*	0.326382
prolylglutamate	0.333482
cis-vaccenate (18:1n7)	0.338824
acetylcarnitine	0.34307
proline	0.348832
trans-4-hydroxyproline	0.352607
X - 15564	0.37861
inosine 5'-monophosphate (IMP)	0.394395
putrescine	0.39524
threonylphenylalanine	0.417298
myo-inositol	0.422808
fumarate	0.463237
isoleucylalanine	0.484489
serylleucine	0.48685
leucylserine	0.493308
3-phosphoglycerate	0.513151
butyrylcarnitine	0.529652
phenylalanine	0.529802
lysine	0.531664
deoxycarnitine	0.569294
1-stearoylglycerophosphoethanolamine	0.57277
glutamine	0.575427
1-palmitoylglycerophosphoethanolamine	0.606234
2-methylbutyrylcarnitine (C5)	0.610943
gamma-glutamylglutamate	0.615932
isovalerylcarnitine	0.618892
citrate	0.630049
adenosine	0.6388
isoleucylserine	0.642751
leucylisoleucine	0.65044
leucine	0.664338
valine	0.682246
leucylalanine	0.714457
2-aminoadipate	0.737698
valylleucine	0.770352
X - 11304	0.785477
isoleucine	0.791742
glycerophosphoethanolamine	0.802558
X - 14568	0.829936
2-phenoxyethanol	0.836515
adenine	0.839171
cytidine diphosphate	0.841272
1-palmitoylplasmenylethanolamine*	0.84714
X - 14588	0.856948
2-oleoylglycerophosphoethanolamine*	0.884127
1-oleoylglycerophosphoethanolamine	0.905335
2-palmitoylglycerophosphoethanolamine*	0.906544
cytidine-5'-diphosphoethanolamine	0.921602
aspartate	0.92568
threonylleucine	0.926327
glycerol	0.938012
alanylleucine	0.944262
valylaspartate	0.948968
lactate	0.954709
leucylleucine	0.964926
glucose	0.966395
phosphate	0.968779
pipecolate	0.980992
threonine	0.990003
serine	0.990795
threonylvaline	0.9931
leucylphenylalanine	0.993737
EDTA	0.99682
X - 15375	0.997297
pro-hydroxy-pro	0.997998
leucylglutamate	0.998356
uridine 5'-diphosphate (UDP)	0.999778
X - 11677	0.99998

## Sheet: TS1D_p-value_0hvs.24h
Metabolite name	p-value		sig. p-value =<	0.000349
eicosapentaenoate (EPA 20:5n3)	1.27244e-06
docosapentaenoate (n3 DPA 22:5n3)	3.23008e-06
5-methylthioadenosine (MTA)	3.59628e-06
cytidine 5'-diphosphocholine	4.96616e-06
arachidonate (20:4n6)	7.45322e-05
docosahexaenoate (DHA 22:6n3)	0.000130571
Isobar: UDP-acetylglucosamine; UDP-acetylgalactosamine	0.000164859
X - 14577	0.00019371
linoleate (18:2n6)	0.000229664
choline	0.00023358
glutathione, reduced (GSH)	0.000290407
spermidine	0.000355524
N-acetylglutamate	0.000417677
1-arachidonoylglycerophosphoethanolamine*	0.00055275
dihomo-linolenate (20:3n3 or n6)	0.000582488
lactose	0.00122349
guanosine 5'- monophosphate (5'-GMP)	0.00192612
adenosine 5'-monophosphate (AMP)	0.00194647
X - 11583	0.00252866
glutathione,oxidized (GSSG)	0.00263179
linolenate [alpha or gamma (18:3n3 or 6)]	0.00312541
UDP-glucuronate	0.0042907
10-heptadecenoate (17:1n7)	0.00655892
phenylalanylglutamate	0.00892541
uridine 5'-triphosphate (UTP)	0.0151395
choline phosphate	0.0173081
adenosine 3'-monophosphate (3'-AMP)	0.0227595
xanthine	0.025188
pantothenate	0.0262439
dihomo-linoleate (20:2n6)	0.0302998
uracil	0.0311224
oleate (18:1n9)	0.0367788
spermine	0.0408799
creatine	0.0432596
palmitoleate (16:1n7)	0.0440789
methionine	0.0564356
eicosenoate (20:1n9 or 11)	0.0578824
N-acetylserine	0.0632893
adenosine 5'diphosphoribose	0.0803274
X - 13396	0.08554
1-docosahexaenoylglycerophosphoethanolamine*	0.0881143
N-acetylaspartate (NAA)	0.0925526
uridine	0.0971287
adenosine 5'-diphosphate (ADP)	0.106359
glycerol 3-phosphate (G3P)	0.110688
methionine sulfoxide	0.115517
phosphate	0.115808
5-oxoproline	0.116997
hypoxanthine	0.132827
X - 11304	0.14002
inositol 1-phosphate (I1P)	0.146597
creatinine	0.148569
2-phenoxyethanol	0.154278
phenylalanine	0.163539
carnitine	0.169772
inosine 5'-monophosphate (IMP)	0.174489
10-nonadecenoate (19:1n9)	0.179933
cytidine 5'-monophosphate (5'-CMP)	0.188246
palmitoyl sphingomyelin	0.188501
glycerol	0.21063
glycerophosphorylcholine (GPC)	0.223589
adenosine	0.233759
arginine	0.240158
adenine	0.251148
myo-inositol	0.259319
fumarate	0.266682
cholesterol	0.280361
cis-vaccenate (18:1n7)	0.299959
isoleucylserine	0.302398
X - 15564	0.306816
butyrylcarnitine	0.316463
3-phosphoglycerate	0.326743
citrate	0.330488
guanosine 5'- diphosphate (GDP)	0.331165
isoleucylalanine	0.348669
proline	0.368433
histidine	0.386852
glycine	0.389262
tyrosine	0.405185
phenylalanylglycine	0.409009
cytidine diphosphate	0.410635
leucylglycine	0.41276
X - 14588	0.414329
gamma-glutamylglutamate	0.422361
leucylisoleucine	0.426127
2-arachidonoylglycerophosphoethanolamine*	0.450282
cysteinylglycine	0.452308
propionylcarnitine	0.460995
X - 14568	0.465065
glutamine	0.465568
prolylglutamate	0.485079
trans-4-hydroxyproline	0.505287
2-oleoylglycerophosphoethanolamine*	0.514644
inosine	0.521283
leucylserine	0.540544
lysine	0.546711
valine	0.56639
leucine	0.5851
threonine	0.61993
alanine	0.632351
glucose	0.646534
X - 11677	0.653635
2-methylbutyrylcarnitine (C5)	0.65647
nicotinamide	0.656953
glutamate	0.669993
N-acetylneuraminate	0.68247
1-palmitoylglycerophosphoethanolamine	0.687485
serylleucine	0.691066
X - 12792	0.695738
pyroglutamine*	0.715286
deoxycarnitine	0.720905
uridine 5'-diphosphate (UDP)	0.735232
pro-hydroxy-pro	0.754309
glycerophosphoethanolamine	0.75899
acetylcarnitine	0.779332
X - 13230	0.789599
valylleucine	0.803566
lactate	0.804925
isovalerylcarnitine	0.807269
nicotinamide adenine dinucleotide (NAD+)	0.849038
leucylglutamate	0.867999
threonylleucine	0.886477
leucylphenylalanine	0.888491
cytidine-5'-diphosphoethanolamine	0.897875
threonylphenylalanine	0.900796
leucylleucine	0.904049
1-stearoylglycerophosphoethanolamine	0.909236
2-palmitoylglycerophosphoethanolamine*	0.916542
1-oleoylglycerophosphoethanolamine	0.92298
uridine monophosphate (5' or 3')	0.925668
serine	0.933629
leucylalanine	0.96409
pipecolate	0.966591
1-palmitoylplasmenylethanolamine*	0.96832
threonylvaline	0.970688
putrescine	0.976363
valylaspartate	0.97891
X - 15375	0.987526
alanylleucine	0.989355
aspartate	0.994556
isoleucine	0.99811
EDTA	0.998876
2-aminoadipate	0.999425

## Sheet: TS1E_p-value_0hvs.48h
Metabolite name	p-value		sig. p-value =<	0.000349
docosapentaenoate (n3 DPA 22:5n3)	1.59331e-08
eicosapentaenoate (EPA 20:5n3)	5.62281e-08
UDP-glucuronate	8.80984e-07
Isobar: UDP-acetylglucosamine; UDP-acetylgalactosamine	0.000110036
arachidonate (20:4n6)	0.000185855
cytidine 5'-diphosphocholine	0.000312922
docosahexaenoate (DHA 22:6n3)	0.000323277
dihomo-linolenate (20:3n3 or n6)	0.00183378
X - 14577	0.00230871
choline	0.00303034
gamma-glutamylglutamate	0.00367871
X - 11677	0.00426081
serylleucine	0.0046445
isoleucine	0.00814314
5-methylthioadenosine (MTA)	0.00929734
guanosine 5'- monophosphate (5'-GMP)	0.00985694
1-arachidonoylglycerophosphoethanolamine*	0.0140597
lactose	0.0141148
2-arachidonoylglycerophosphoethanolamine*	0.0144614
uridine 5'-triphosphate (UTP)	0.0145569
phenylalanylglutamate	0.0204083
linoleate (18:2n6)	0.0218553
pyroglutamine*	0.0298447
X - 15564	0.0323332
linolenate [alpha or gamma (18:3n3 or 6)]	0.0327849
phenylalanylglycine	0.0345469
threonylphenylalanine	0.0370747
N-acetylglutamate	0.0448284
cytidine diphosphate	0.0469128
adenosine 5'-monophosphate (AMP)	0.0498366
leucylserine	0.0502081
threonine	0.0503717
arginine	0.0529386
leucylglycine	0.0621121
10-heptadecenoate (17:1n7)	0.0822715
carnitine	0.0842462
isoleucylalanine	0.0901137
valine	0.0985814
X - 13230	0.0986657
valylleucine	0.099188
uridine 5'-diphosphate (UDP)	0.11438
histidine	0.116678
leucylisoleucine	0.11711
alanylleucine	0.13306
threonylleucine	0.133067
adenosine 5'diphosphoribose	0.135429
creatine	0.136482
glutamate	0.151543
threonylvaline	0.160426
pantothenate	0.160694
isoleucylserine	0.173944
guanosine 5'- diphosphate (GDP)	0.188226
nicotinamide	0.189676
acetylcarnitine	0.196443
leucine	0.207913
adenosine 5'-diphosphate (ADP)	0.232165
creatinine	0.237618
deoxycarnitine	0.277807
xanthine	0.278464
adenosine 3'-monophosphate (3'-AMP)	0.280693
choline phosphate	0.294474
nicotinamide adenine dinucleotide (NAD+)	0.295695
glucose	0.298376
leucylalanine	0.302127
2-methylbutyrylcarnitine (C5)	0.303199
X - 15375	0.308381
prolylglutamate	0.320576
lysine	0.32848
propionylcarnitine	0.345232
methionine sulfoxide	0.356383
glutathione, reduced (GSH)	0.386522
N-acetylserine	0.38921
spermine	0.414719
glutamine	0.415585
1-palmitoylplasmenylethanolamine*	0.416468
palmitoyl sphingomyelin	0.431738
putrescine	0.432115
glycerophosphorylcholine (GPC)	0.435414
phenylalanine	0.438686
1-docosahexaenoylglycerophosphoethanolamine*	0.439216
lactate	0.441716
uridine	0.478647
inosine	0.497328
5-oxoproline	0.503621
aspartate	0.537266
pipecolate	0.556401
dihomo-linoleate (20:2n6)	0.572539
isovalerylcarnitine	0.572579
methionine	0.607378
X - 11583	0.627302
leucylphenylalanine	0.631655
glycerophosphoethanolamine	0.632753
leucylleucine	0.635326
inosine 5'-monophosphate (IMP)	0.655838
phosphate	0.660566
tyrosine	0.671059
trans-4-hydroxyproline	0.704274
glycine	0.719363
1-stearoylglycerophosphoethanolamine	0.723503
1-oleoylglycerophosphoethanolamine	0.758102
hypoxanthine	0.758171
glutathione, oxidized (GSSG)	0.75885
serine	0.766835
uracil	0.767226
pro-hydroxy-pro	0.785101
glycerol 3-phosphate (G3P)	0.801791
glycerol	0.803041
oleate (18:1n9)	0.808332
cytidine 5'-monophosphate (5'-CMP)	0.8213
N-acetylneuraminate	0.829061
valylaspartate	0.845883
X - 14568	0.849893
spermidine	0.858912
10-nonadecenoate (19:1n9)	0.860788
palmitoleate (16:1n7)	0.862566
alanine	0.867922
3-phosphoglycerate	0.89535
uridine monophosphate (5' or 3')	0.902702
myo-inositol	0.90355
cholesterol	0.909175
adenosine	0.923485
N-acetylaspartate (NAA)	0.924709
EDTA	0.925496
X - 14588	0.934285
cysteinylglycine	0.943694
2-aminoadipate	0.945398
2-phenoxyethanol	0.959839
cytidine-5'-diphosphoethanolamine	0.965703
adenine	0.969126
2-palmitoylglycerophosphoethanolamine*	0.96967
inositol 1-phosphate (I1P)	0.97214
leucylglutamate	0.979601
eicosenoate (20:1n9 or 11)	0.979603
X - 12792	0.982309
fumarate	0.984697
X - 13396	0.98721
X - 11304	0.98725
proline	0.98771
citrate	0.997819
2-oleoylglycerophosphoethanolamine*	0.997835
1-palmitoylglycerophosphoethanolamine	0.998617
butyrylcarnitine	0.999197
cis-vaccenate (18:1n7)	0.999427
