# Supplementary material for: Nesting of colon and ovarian cancer cells in the endothelial niche is associated with alterations in glycan and lipid metabolism
Source: Sci Rep. 2017 Jan 4;7:39999. doi: 10.1038/srep39999 (PMC5209689; doi:10.1038/srep39999)
Supplement: Supplementary Table 2 [file srep39999-s3.xls]

## Sheet: Metabolite ratios
Nominator	Denominator	p-value	p-gain
docosapentaenoate (n3 DPA 22:5n3)	gamma-glutamylglutamate	2.43035e-10	454629
gamma-glutamylglutamate	docosapentaenoate (n3 DPA 22:5n3)	2.43035e-10	454629
docosapentaenoate (n3 DPA 22:5n3)	palmitoleate (16:1n7)	2.7793e-10	397550
palmitoleate (16:1n7)	docosapentaenoate (n3 DPA 22:5n3)	2.7793e-10	397550
eicosapentaenoate (EPA 20:5n3)	UDP-glucuronate	3.24744e-17	285492
UDP-glucuronate	eicosapentaenoate (EPA 20:5n3)	3.24744e-17	285492
eicosapentaenoate (EPA 20:5n3)	palmitoleate (16:1n7)	1.51405e-11	134573
palmitoleate (16:1n7)	eicosapentaenoate (EPA 20:5n3)	1.51405e-11	134573
docosahexaenoate (DHA 22:6n3)	palmitoleate (16:1n7)	1.39075e-07	133929
palmitoleate (16:1n7)	docosahexaenoate (DHA 22:6n3)	1.39075e-07	133929
eicosapentaenoate (EPA 20:5n3)	N-acetylneuraminate	2.78951e-11	73041.8
N-acetylneuraminate	eicosapentaenoate (EPA 20:5n3)	2.78951e-11	73041.8
docosapentaenoate (n3 DPA 22:5n3)	N-acetylneuraminate	2.32487e-09	47525.7
N-acetylneuraminate	docosapentaenoate (n3 DPA 22:5n3)	2.32487e-09	47525.7
5-methylthioadenosine (MTA)	gamma-glutamylglutamate	4.48227e-09	31002.4
gamma-glutamylglutamate	5-methylthioadenosine (MTA)	4.48227e-09	31002.4
gamma-glutamylglutamate	phenylalanylglutamate	5.50958e-09	25221.8
phenylalanylglutamate	gamma-glutamylglutamate	5.50958e-09	25221.8
arachidonate (20:4n6)	palmitoleate (16:1n7)	2.00335e-07	22041.5
palmitoleate (16:1n7)	arachidonate (20:4n6)	2.00335e-07	22041.5
adenosine 5'-diphosphate (ADP)	uridine 5'-diphosphate (UDP)	3.8787e-07	12001.2
uridine 5'-diphosphate (UDP)	adenosine 5'-diphosphate (ADP)	3.8787e-07	12001.2
1-arachidonoylglycerophosphoethanolamine*	gamma-glutamylglutamate	1.84077e-08	7549.1
gamma-glutamylglutamate	1-arachidonoylglycerophosphoethanolamine*	1.84077e-08	7549.1
docosapentaenoate (n3 DPA 22:5n3)	eicosenoate (20:1n9 or 11)	1.52488e-08	7245.89
eicosenoate (20:1n9 or 11)	docosapentaenoate (n3 DPA 22:5n3)	1.52488e-08	7245.89
arachidonate (20:4n6)	N-acetylneuraminate	6.44571e-07	6850.56
N-acetylneuraminate	arachidonate (20:4n6)	6.44571e-07	6850.56
eicosapentaenoate (EPA 20:5n3)	gamma-glutamylglutamate	3.30147e-10	6171.51
gamma-glutamylglutamate	eicosapentaenoate (EPA 20:5n3)	3.30147e-10	6171.51
2-arachidonoylglycerophosphoethanolamine*	adenosine 5'diphosphoribose	5.15599e-07	4728.67
adenosine 5'diphosphoribose	2-arachidonoylglycerophosphoethanolamine*	5.15599e-07	4728.67
eicosapentaenoate (EPA 20:5n3)	Isobar: UDP-acetylglucosamine, UDP-acetylgalactosamine	1.85217e-11	2837.56
Isobar: UDP-acetylglucosamine, UDP-acetylgalactosamine	eicosapentaenoate (EPA 20:5n3)	1.85217e-11	2837.56
1-arachidonoylglycerophosphoethanolamine*	adenosine 5'diphosphoribose	2.44003e-07	2363.23
adenosine 5'diphosphoribose	1-arachidonoylglycerophosphoethanolamine*	2.44003e-07	2363.23
docosapentaenoate (n3 DPA 22:5n3)	nicotinamide	4.75899e-08	2321.73
nicotinamide	docosapentaenoate (n3 DPA 22:5n3)	4.75899e-08	2321.73
tyrosine	X - 11677	5.69232e-07	1923.41
X - 11677	tyrosine	5.69232e-07	1923.41
1-arachidonoylglycerophosphoethanolamine*	nicotinamide	3.44052e-07	1676.01
nicotinamide	1-arachidonoylglycerophosphoethanolamine*	3.44052e-07	1676.01
phenylalanylglutamate	X - 11677	7.52488e-07	1455
X - 11677	phenylalanylglutamate	7.52488e-07	1455
1-arachidonoylglycerophosphoethanolamine*	palmitoleate (16:1n7)	4.0639e-07	1418.92
palmitoleate (16:1n7)	1-arachidonoylglycerophosphoethanolamine*	4.0639e-07	1418.92
docosapentaenoate (n3 DPA 22:5n3)	UDP-glucuronate	6.93311e-15	1337.24
UDP-glucuronate	docosapentaenoate (n3 DPA 22:5n3)	6.93311e-15	1337.24
adenosine 5'diphosphoribose	eicosapentaenoate (EPA 20:5n3)	1.66008e-09	1227.35
eicosapentaenoate (EPA 20:5n3)	adenosine 5'diphosphoribose	1.66008e-09	1227.35
leucylisoleucine	X - 11677	1.23179e-06	888.84
X - 11677	leucylisoleucine	1.23179e-06	888.84
methionine	X - 11677	1.25421e-06	872.95
X - 11677	methionine	1.25421e-06	872.95
phenylalanine	X - 11677	1.6671e-06	656.748
X - 11677	phenylalanine	1.6671e-06	656.748
arachidonate (20:4n6)	gamma-glutamylglutamate	2.14999e-07	646.334
gamma-glutamylglutamate	arachidonate (20:4n6)	2.14999e-07	646.334
10-heptadecenoate (17:1n7)	docosapentaenoate (n3 DPA 22:5n3)	1.82289e-07	606.131
docosapentaenoate (n3 DPA 22:5n3)	10-heptadecenoate (17:1n7)	1.82289e-07	606.131
gamma-glutamylglutamate	N-acetylglutamate	2.44149e-07	569.166
N-acetylglutamate	gamma-glutamylglutamate	2.44149e-07	569.166
gamma-glutamylglutamate	guanosine 5'- monophosphate (5'-GMP)	3.31043e-07	419.768
guanosine 5'- monophosphate (5'-GMP)	gamma-glutamylglutamate	3.31043e-07	419.768
eicosapentaenoate (EPA 20:5n3)	nicotinamide	5.3744e-09	379.113
nicotinamide	eicosapentaenoate (EPA 20:5n3)	5.3744e-09	379.113
1-arachidonoylglycerophosphoethanolamine*	X - 11677	1.54015e-06	374.402
X - 11677	1-arachidonoylglycerophosphoethanolamine*	1.54015e-06	374.402
gamma-glutamylglutamate	tyrosine	4.19362e-07	331.364
tyrosine	gamma-glutamylglutamate	4.19362e-07	331.364
1-arachidonoylglycerophosphoethanolamine*	methionine sulfoxide	2.19909e-06	262.215
methionine sulfoxide	1-arachidonoylglycerophosphoethanolamine*	2.19909e-06	262.215
docosapentaenoate (n3 DPA 22:5n3)	glucose	4.28436e-07	257.894
glucose	docosapentaenoate (n3 DPA 22:5n3)	4.28436e-07	257.894
1-arachidonoylglycerophosphoethanolamine*	N-acetylneuraminate	2.26712e-06	254.346
N-acetylneuraminate	1-arachidonoylglycerophosphoethanolamine*	2.26712e-06	254.346
1-arachidonoylglycerophosphoethanolamine*	Isobar: UDP-acetylglucosamine, UDP-acetylgalactosamine	2.34814e-10	223.822
Isobar: UDP-acetylglucosamine, UDP-acetylgalactosamine	1-arachidonoylglycerophosphoethanolamine*	2.34814e-10	223.822
cytidine 5'-diphosphocholine	gamma-glutamylglutamate	7.6694e-07	181.189
gamma-glutamylglutamate	cytidine 5'-diphosphocholine	7.6694e-07	181.189
eicosapentaenoate (EPA 20:5n3)	glucose	1.27292e-08	160.065
glucose	eicosapentaenoate (EPA 20:5n3)	1.27292e-08	160.065
docosapentaenoate (n3 DPA 22:5n3)	Isobar: UDP-acetylglucosamine, UDP-acetylgalactosamine	3.48421e-10	150.842
Isobar: UDP-acetylglucosamine, UDP-acetylgalactosamine	docosapentaenoate (n3 DPA 22:5n3)	3.48421e-10	150.842
adenosine 5'diphosphoribose	docosapentaenoate (n3 DPA 22:5n3)	7.54577e-07	146.428
docosapentaenoate (n3 DPA 22:5n3)	adenosine 5'diphosphoribose	7.54577e-07	146.428
5-methylthioadenosine (MTA)	Isobar: UDP-acetylglucosamine, UDP-acetylgalactosamine	3.65156e-10	143.929
Isobar: UDP-acetylglucosamine, UDP-acetylgalactosamine	5-methylthioadenosine (MTA)	3.65156e-10	143.929
eicosapentaenoate (EPA 20:5n3)	linolenate [alpha or gamma (18:3n3 or 6)]	1.43116e-08	142.367
linolenate [alpha or gamma (18:3n3 or 6)]	eicosapentaenoate (EPA 20:5n3)	1.43116e-08	142.367
docosapentaenoate (n3 DPA 22:5n3)	oleate (18:1n9)	8.49567e-07	130.056
oleate (18:1n9)	docosapentaenoate (n3 DPA 22:5n3)	8.49567e-07	130.056
cytidine 5'-monophosphate (5'-CMP)	docosapentaenoate (n3 DPA 22:5n3)	8.59829e-07	128.503
docosapentaenoate (n3 DPA 22:5n3)	cytidine 5'-monophosphate (5'-CMP)	8.59829e-07	128.503
gamma-glutamylglutamate	leucylserine	1.13792e-06	122.118
leucylserine	gamma-glutamylglutamate	1.13792e-06	122.118
docosapentaenoate (n3 DPA 22:5n3)	glycerol 3-phosphate (G3P)	1.20583e-06	91.631
glycerol 3-phosphate (G3P)	docosapentaenoate (n3 DPA 22:5n3)	1.20583e-06	91.631
docosahexaenoate (DHA 22:6n3)	gamma-glutamylglutamate	1.52964e-06	90.8455
gamma-glutamylglutamate	docosahexaenoate (DHA 22:6n3)	1.52964e-06	90.8455
alanine	docosapentaenoate (n3 DPA 22:5n3)	1.22114e-06	90.4819
docosapentaenoate (n3 DPA 22:5n3)	alanine	1.22114e-06	90.4819
2-arachidonoylglycerophosphoethanolamine*	gamma-glutamylglutamate	1.55279e-06	89.4916
gamma-glutamylglutamate	2-arachidonoylglycerophosphoethanolamine*	1.55279e-06	89.4916
cytidine 5'-monophosphate (5'-CMP)	eicosapentaenoate (EPA 20:5n3)	2.46357e-08	82.7053
eicosapentaenoate (EPA 20:5n3)	cytidine 5'-monophosphate (5'-CMP)	2.46357e-08	82.7053
3-phosphoglycerate	docosapentaenoate (n3 DPA 22:5n3)	1.39932e-06	78.9604
docosapentaenoate (n3 DPA 22:5n3)	3-phosphoglycerate	1.39932e-06	78.9604
docosapentaenoate (n3 DPA 22:5n3)	linoleate (18:2n6)	1.49348e-06	73.9821
linoleate (18:2n6)	docosapentaenoate (n3 DPA 22:5n3)	1.49348e-06	73.9821
guanosine 5'- monophosphate (5'-GMP)	Isobar: UDP-acetylglucosamine, UDP-acetylgalactosamine	7.71321e-10	68.1383
Isobar: UDP-acetylglucosamine, UDP-acetylgalactosamine	guanosine 5'- monophosphate (5'-GMP)	7.71321e-10	68.1383
dihomo-linoleate (20:2n6)	docosapentaenoate (n3 DPA 22:5n3)	1.83543e-06	60.1988
docosapentaenoate (n3 DPA 22:5n3)	dihomo-linoleate (20:2n6)	1.83543e-06	60.1988
adenosine 5'-monophosphate (AMP)	gamma-glutamylglutamate	2.44976e-06	56.7244
gamma-glutamylglutamate	adenosine 5'-monophosphate (AMP)	2.44976e-06	56.7244
1-arachidonoylglycerophosphoethanolamine*	UDP-glucuronate	2.10247e-13	44.0968
UDP-glucuronate	1-arachidonoylglycerophosphoethanolamine*	2.10247e-13	44.0968
Isobar: UDP-acetylglucosamine, UDP-acetylgalactosamine	N-acetylglutamate	1.52786e-09	34.3987
N-acetylglutamate	Isobar: UDP-acetylglucosamine, UDP-acetylgalactosamine	1.52786e-09	34.3987
Isobar: UDP-acetylglucosamine, UDP-acetylgalactosamine	leucylserine	1.7243e-09	30.4799
leucylserine	Isobar: UDP-acetylglucosamine, UDP-acetylgalactosamine	1.7243e-09	30.4799
eicosapentaenoate (EPA 20:5n3)	serine	6.86758e-08	29.6684
serine	eicosapentaenoate (EPA 20:5n3)	6.86758e-08	29.6684
eicosapentaenoate (EPA 20:5n3)	oleate (18:1n9)	7.87113e-08	25.8858
oleate (18:1n9)	eicosapentaenoate (EPA 20:5n3)	7.87113e-08	25.8858
Isobar: UDP-acetylglucosamine, UDP-acetylgalactosamine	X - 14577	2.06989e-09	25.391
X - 14577	Isobar: UDP-acetylglucosamine, UDP-acetylgalactosamine	2.06989e-09	25.391
2-aminoadipate	eicosapentaenoate (EPA 20:5n3)	8.14127e-08	25.0269
eicosapentaenoate (EPA 20:5n3)	2-aminoadipate	8.14127e-08	25.0269
2-arachidonoylglycerophosphoethanolamine*	Isobar: UDP-acetylglucosamine, UDP-acetylgalactosamine	2.11598e-09	24.8379
Isobar: UDP-acetylglucosamine, UDP-acetylgalactosamine	2-arachidonoylglycerophosphoethanolamine*	2.11598e-09	24.8379
eicosapentaenoate (EPA 20:5n3)	eicosenoate (20:1n9 or 11)	8.3017e-08	24.5432
eicosenoate (20:1n9 or 11)	eicosapentaenoate (EPA 20:5n3)	8.3017e-08	24.5432
Isobar: UDP-acetylglucosamine, UDP-acetylgalactosamine	leucylisoleucine	2.53774e-09	20.71
leucylisoleucine	Isobar: UDP-acetylglucosamine, UDP-acetylgalactosamine	2.53774e-09	20.71
phenylalanylglutamate	UDP-glucuronate	4.49663e-13	20.6181
UDP-glucuronate	phenylalanylglutamate	4.49663e-13	20.6181
cholesterol	eicosapentaenoate (EPA 20:5n3)	1.01176e-07	20.1382
eicosapentaenoate (EPA 20:5n3)	cholesterol	1.01176e-07	20.1382
arachidonate (20:4n6)	UDP-glucuronate	4.76298e-13	19.4651
UDP-glucuronate	arachidonate (20:4n6)	4.76298e-13	19.4651
eicosapentaenoate (EPA 20:5n3)	linoleate (18:2n6)	1.47173e-07	13.8443
linoleate (18:2n6)	eicosapentaenoate (EPA 20:5n3)	1.47173e-07	13.8443
cytidine 5'-diphosphocholine	Isobar: UDP-acetylglucosamine, UDP-acetylgalactosamine	5.23556e-09	10.0384
Isobar: UDP-acetylglucosamine, UDP-acetylgalactosamine	cytidine 5'-diphosphocholine	5.23556e-09	10.0384
Isobar: UDP-acetylglucosamine, UDP-acetylgalactosamine	serylleucine	7.22573e-09	7.27353
serylleucine	Isobar: UDP-acetylglucosamine, UDP-acetylgalactosamine	7.22573e-09	7.27353
eicosapentaenoate (EPA 20:5n3)	methionine sulfoxide	2.89894e-07	7.02846
methionine sulfoxide	eicosapentaenoate (EPA 20:5n3)	2.89894e-07	7.02846
eicosapentaenoate (EPA 20:5n3)	lactate	2.92452e-07	6.96698
lactate	eicosapentaenoate (EPA 20:5n3)	2.92452e-07	6.96698
eicosapentaenoate (EPA 20:5n3)	uridine	2.9546e-07	6.89604
uridine	eicosapentaenoate (EPA 20:5n3)	2.9546e-07	6.89604
eicosapentaenoate (EPA 20:5n3)	methionine	3.03199e-07	6.72003
methionine	eicosapentaenoate (EPA 20:5n3)	3.03199e-07	6.72003
arachidonate (20:4n6)	Isobar: UDP-acetylglucosamine, UDP-acetylgalactosamine	9.76504e-09	5.38211
Isobar: UDP-acetylglucosamine, UDP-acetylgalactosamine	arachidonate (20:4n6)	9.76504e-09	5.38211
alanine	eicosapentaenoate (EPA 20:5n3)	3.89182e-07	5.23535
eicosapentaenoate (EPA 20:5n3)	alanine	3.89182e-07	5.23535
eicosapentaenoate (EPA 20:5n3)	leucine	4.19294e-07	4.85937
leucine	eicosapentaenoate (EPA 20:5n3)	4.19294e-07	4.85937
10-nonadecenoate (19:1n9)	eicosapentaenoate (EPA 20:5n3)	4.21577e-07	4.83305
eicosapentaenoate (EPA 20:5n3)	10-nonadecenoate (19:1n9)	4.21577e-07	4.83305
eicosapentaenoate (EPA 20:5n3)	X - 11677	4.71402e-07	4.32223
X - 11677	eicosapentaenoate (EPA 20:5n3)	4.71402e-07	4.32223
eicosapentaenoate (EPA 20:5n3)	threonine	4.9814e-07	4.09023
threonine	eicosapentaenoate (EPA 20:5n3)	4.9814e-07	4.09023
eicosapentaenoate (EPA 20:5n3)	uridine 5'-diphosphate (UDP)	5.42551e-07	3.75541
uridine 5'-diphosphate (UDP)	eicosapentaenoate (EPA 20:5n3)	5.42551e-07	3.75541
Isobar: UDP-acetylglucosamine, UDP-acetylgalactosamine	phenylalanylglutamate	1.40872e-08	3.7308
phenylalanylglutamate	Isobar: UDP-acetylglucosamine, UDP-acetylgalactosamine	1.40872e-08	3.7308
adenosine 5'-monophosphate (AMP)	Isobar: UDP-acetylglucosamine, UDP-acetylgalactosamine	1.48745e-08	3.53334
Isobar: UDP-acetylglucosamine, UDP-acetylgalactosamine	adenosine 5'-monophosphate (AMP)	1.48745e-08	3.53334
eicosapentaenoate (EPA 20:5n3)	glycerophosphoethanolamine	5.84929e-07	3.48334
glycerophosphoethanolamine	eicosapentaenoate (EPA 20:5n3)	5.84929e-07	3.48334
eicosapentaenoate (EPA 20:5n3)	glycine	5.99691e-07	3.39759
glycine	eicosapentaenoate (EPA 20:5n3)	5.99691e-07	3.39759
cytidine 5'-diphosphocholine	UDP-glucuronate	2.74332e-12	3.37956
UDP-glucuronate	cytidine 5'-diphosphocholine	2.74332e-12	3.37956
inosine 5'-monophosphate (IMP)	Isobar: UDP-acetylglucosamine, UDP-acetylgalactosamine	1.77594e-08	2.95936
Isobar: UDP-acetylglucosamine, UDP-acetylgalactosamine	inosine 5'-monophosphate (IMP)	1.77594e-08	2.95936
10-heptadecenoate (17:1n7)	eicosapentaenoate (EPA 20:5n3)	6.96958e-07	2.92342
eicosapentaenoate (EPA 20:5n3)	10-heptadecenoate (17:1n7)	6.96958e-07	2.92342
eicosapentaenoate (EPA 20:5n3)	prolylglutamate	7.5193e-07	2.7097
prolylglutamate	eicosapentaenoate (EPA 20:5n3)	7.5193e-07	2.7097
5-methylthioadenosine (MTA)	UDP-glucuronate	3.46301e-12	2.6772
UDP-glucuronate	5-methylthioadenosine (MTA)	3.46301e-12	2.6772
eicosapentaenoate (EPA 20:5n3)	glycerol 3-phosphate (G3P)	7.96518e-07	2.55801
glycerol 3-phosphate (G3P)	eicosapentaenoate (EPA 20:5n3)	7.96518e-07	2.55801
eicosapentaenoate (EPA 20:5n3)	X - 13230	8.51958e-07	2.39156
X - 13230	eicosapentaenoate (EPA 20:5n3)	8.51958e-07	2.39156
docosahexaenoate (DHA 22:6n3)	Isobar: UDP-acetylglucosamine, UDP-acetylgalactosamine	2.50411e-08	2.09881
Isobar: UDP-acetylglucosamine, UDP-acetylgalactosamine	docosahexaenoate (DHA 22:6n3)	2.50411e-08	2.09881
Isobar: UDP-acetylglucosamine, UDP-acetylgalactosamine	threonylvaline	2.67237e-08	1.96666
threonylvaline	Isobar: UDP-acetylglucosamine, UDP-acetylgalactosamine	2.67237e-08	1.96666
eicosapentaenoate (EPA 20:5n3)	X - 15564	1.04204e-06	1.95531
X - 15564	eicosapentaenoate (EPA 20:5n3)	1.04204e-06	1.95531
eicosapentaenoate (EPA 20:5n3)	palmitoyl sphingomyelin	1.12654e-06	1.80864
palmitoyl sphingomyelin	eicosapentaenoate (EPA 20:5n3)	1.12654e-06	1.80864
3-phosphoglycerate	eicosapentaenoate (EPA 20:5n3)	1.14162e-06	1.78475
eicosapentaenoate (EPA 20:5n3)	3-phosphoglycerate	1.14162e-06	1.78475
eicosapentaenoate (EPA 20:5n3)	X - 12792	1.25723e-06	1.62063
X - 12792	eicosapentaenoate (EPA 20:5n3)	1.25723e-06	1.62063
1-docosahexaenoylglycerophosphoethanolamine*	Isobar: UDP-acetylglucosamine, UDP-acetylgalactosamine	3.66649e-08	1.43343
Isobar: UDP-acetylglucosamine, UDP-acetylgalactosamine	1-docosahexaenoylglycerophosphoethanolamine*	3.66649e-08	1.43343
eicosapentaenoate (EPA 20:5n3)	uridine 5'-triphosphate (UTP)	1.52375e-06	1.33717
uridine 5'-triphosphate (UTP)	eicosapentaenoate (EPA 20:5n3)	1.52375e-06	1.33717
eicosapentaenoate (EPA 20:5n3)	pyroglutamine*	1.5744e-06	1.29415
pyroglutamine*	eicosapentaenoate (EPA 20:5n3)	1.5744e-06	1.29415
eicosapentaenoate (EPA 20:5n3)	phenylalanine	1.64406e-06	1.23931
phenylalanine	eicosapentaenoate (EPA 20:5n3)	1.64406e-06	1.23931
Isobar: UDP-acetylglucosamine, UDP-acetylgalactosamine	X - 13230	4.88967e-08	1.07485
X - 13230	Isobar: UDP-acetylglucosamine, UDP-acetylgalactosamine	4.88967e-08	1.07485
1-arachidonoylglycerophosphoethanolamine*	ONE	0.000576634	1
1-docosahexaenoylglycerophosphoethanolamine*	ONE	0.270235	1
1-oleoylglycerophosphoethanolamine	ONE	0.999949	1
1-palmitoylglycerophosphoethanolamine	ONE	0.996127	1
1-palmitoylplasmenylethanolamine*	ONE	0.294645	1
1-stearoylglycerophosphoethanolamine	ONE	0.81571	1
10-heptadecenoate (17:1n7)	ONE	0.559856	1
10-nonadecenoate (19:1n9)	ONE	0.913331	1
2-aminoadipate	ONE	0.163672	1
2-arachidonoylglycerophosphoethanolamine*	ONE	0.00243809	1
2-methylbutyrylcarnitine (C5)	ONE	0.646803	1
2-oleoylglycerophosphoethanolamine*	ONE	0.863811	1
2-palmitoylglycerophosphoethanolamine*	ONE	0.962172	1
2-phenoxyethanol	ONE	0.811938	1
3-phosphoglycerate	ONE	0.530259	1
5-methylthioadenosine (MTA)	ONE	0.0331668	1
5-oxoproline	ONE	0.992901	1
acetylcarnitine	ONE	0.331381	1
adenine	ONE	0.913084	1
adenosine	ONE	0.957764	1
adenosine 3'-monophosphate (3'-AMP)	ONE	0.948446	1
adenosine 5'-diphosphate (ADP)	ONE	0.470828	1
adenosine 5'-monophosphate (AMP)	ONE	0.126354	1
adenosine 5'diphosphoribose	ONE	0.00869918	1
alanine	ONE	0.302215	1
alanylleucine	ONE	0.53147	1
arachidonate (20:4n6)	ONE	0.00441567	1
arginine	ONE	0.154161	1
aspartate	ONE	0.938566	1
butyrylcarnitine	ONE	0.998401	1
carnitine	ONE	0.153399	1
cholesterol	ONE	0.862631	1
choline	ONE	0.215621	1
choline phosphate	ONE	0.437233	1
cis-vaccenate (18:1n7)	ONE	0.841855	1
citrate	ONE	0.999995	1
creatine	ONE	0.852498	1
creatinine	ONE	0.888229	1
cysteinylglycine	ONE	0.962542	1
cytidine 5'-diphosphocholine	ONE	0.0341428	1
cytidine 5'-monophosphate (5'-CMP)	ONE	0.626846	1
cytidine diphosphate	ONE	0.112614	1
cytidine-5'-diphosphoethanolamine	ONE	0.857528	1
deoxycarnitine	ONE	0.629271	1
dihomo-linoleate (20:2n6)	ONE	0.928354	1
dihomo-linolenate (20:3n3 or n6)	ONE	0.166718	1
docosahexaenoate (DHA 22:6n3)	ONE	0.0186262	1
docosapentaenoate (n3 DPA 22:5n3)	ONE	0.000110491	1
EDTA	ONE	0.997589	1
eicosapentaenoate (EPA 20:5n3)	ONE	2.0375e-06	1
eicosenoate (20:1n9 or 11)	ONE	0.729884	1
fumarate	ONE	0.874462	1
gamma-glutamylglutamate	ONE	0.000138961	1
glucose	ONE	0.0678326	1
glutamate	ONE	0.12402	1
glutamine	ONE	0.106216	1
glutathione, oxidized (GSSG)	ONE	0.978405	1
glutathione, reduced (GSH)	ONE	0.996673	1
glycerol	ONE	0.922191	1
glycerol 3-phosphate (G3P)	ONE	0.540127	1
glycerophosphoethanolamine	ONE	0.235612	1
glycerophosphorylcholine (GPC)	ONE	0.47298	1
glycine	ONE	0.485329	1
guanosine 5'- diphosphate (GDP)	ONE	0.595167	1
guanosine 5'- monophosphate (5'-GMP)	ONE	0.0211576	1
histidine	ONE	0.953442	1
hypoxanthine	ONE	0.912081	1
inosine	ONE	0.856133	1
inosine 5'-monophosphate (IMP)	ONE	0.626285	1
inositol 1-phosphate (I1P)	ONE	0.910388	1
Isobar: UDP-acetylglucosamine, UDP-acetylgalactosamine	ONE	5.25565e-08	1
isoleucine	ONE	0.048719	1
isoleucylalanine	ONE	0.665513	1
isoleucylserine	ONE	0.721717	1
isovalerylcarnitine	ONE	0.708127	1
lactate	ONE	0.382846	1
lactose	ONE	0.668987	1
leucine	ONE	0.68589	1
leucylalanine	ONE	0.569463	1
leucylglutamate	ONE	0.830428	1
leucylglycine	ONE	0.438739	1
leucylisoleucine	ONE	0.375262	1
leucylleucine	ONE	0.998795	1
leucylphenylalanine	ONE	0.999185	1
leucylserine	ONE	0.0619427	1
linoleate (18:2n6)	ONE	0.515373	1
linolenate [alpha or gamma (18:3n3 or 6)]	ONE	0.477413	1
lysine	ONE	0.877792	1
methionine	ONE	0.943709	1
methionine sulfoxide	ONE	0.161673	1
myo-inositol	ONE	0.994897	1
N-acetylaspartate (NAA)	ONE	0.943858	1
N-acetylglutamate	ONE	0.103545	1
N-acetylneuraminate	ONE	0.0345963	1
N-acetylserine	ONE	0.946932	1
nicotinamide	ONE	0.0100347	1
nicotinamide adenine dinucleotide (NAD+)	ONE	0.0376774	1
oleate (18:1n9)	ONE	0.990073	1
palmitoleate (16:1n7)	ONE	0.257195	1
palmitoyl sphingomyelin	ONE	0.895206	1
pantothenate	ONE	0.134895	1
phenylalanine	ONE	0.761607	1
phenylalanylglutamate	ONE	0.394992	1
phenylalanylglycine	ONE	0.495615	1
phosphate	ONE	0.800161	1
pipecolate	ONE	0.825873	1
pro-hydroxy-pro	ONE	0.879404	1
proline	ONE	0.729301	1
prolylglutamate	ONE	0.175572	1
propionylcarnitine	ONE	0.62987	1
putrescine	ONE	0.337979	1
pyroglutamine*	ONE	0.0983259	1
serine	ONE	0.128007	1
serylleucine	ONE	0.101816	1
spermidine	ONE	0.993465	1
spermine	ONE	0.884381	1
threonine	ONE	0.0141621	1
threonylleucine	ONE	0.669896	1
threonylphenylalanine	ONE	0.363154	1
threonylvaline	ONE	0.452976	1
trans-4-hydroxyproline	ONE	0.956186	1
tyrosine	ONE	0.993252	1
UDP-glucuronate	ONE	9.2712e-12	1
uracil	ONE	0.99982	1
uridine	ONE	0.798126	1
uridine 5'-diphosphate (UDP)	ONE	0.00465489	1
uridine 5'-triphosphate (UTP)	ONE	0.00530235	1
uridine monophosphate (5' or 3')	ONE	0.407021	1
valine	ONE	0.26731	1
valylaspartate	ONE	0.973877	1
valylleucine	ONE	0.471554	1
xanthine	ONE	0.235303	1
X - 11304	ONE	0.938715	1
X - 11583	ONE	0.959406	1
X - 11677	ONE	0.00109487	1
X - 12792	ONE	0.61923	1
X - 13230	ONE	0.511513	1
X - 13396	ONE	0.766197	1
X - 14568	ONE	0.987648	1
X - 14577	ONE	0.246511	1
X - 14588	ONE	0.987535	1
X - 15375	ONE	0.100523	1
X - 15564	ONE	0.0323526	1
eicosapentaenoate (EPA 20:5n3)	uridine monophosphate (5' or 3')	2.0998e-06	0.970332
uridine monophosphate (5' or 3')	eicosapentaenoate (EPA 20:5n3)	2.0998e-06	0.970332
guanosine 5'- diphosphate (GDP)	Isobar: UDP-acetylglucosamine, UDP-acetylgalactosamine	6.72281e-08	0.781764
Isobar: UDP-acetylglucosamine, UDP-acetylgalactosamine	guanosine 5'- diphosphate (GDP)	6.72281e-08	0.781764
cholesterol	UDP-glucuronate	1.63795e-11	0.566025
UDP-glucuronate	cholesterol	1.63795e-11	0.566025
Isobar: UDP-acetylglucosamine, UDP-acetylgalactosamine	lysine	9.52207e-08	0.551944
lysine	Isobar: UDP-acetylglucosamine, UDP-acetylgalactosamine	9.52207e-08	0.551944
Isobar: UDP-acetylglucosamine, UDP-acetylgalactosamine	methionine	9.8067e-08	0.535925
methionine	Isobar: UDP-acetylglucosamine, UDP-acetylgalactosamine	9.8067e-08	0.535925
Isobar: UDP-acetylglucosamine, UDP-acetylgalactosamine	phenylalanylglycine	1.02514e-07	0.512675
phenylalanylglycine	Isobar: UDP-acetylglucosamine, UDP-acetylgalactosamine	1.02514e-07	0.512675
choline	Isobar: UDP-acetylglucosamine, UDP-acetylgalactosamine	1.2128e-07	0.433349
Isobar: UDP-acetylglucosamine, UDP-acetylgalactosamine	choline	1.2128e-07	0.433349
2-arachidonoylglycerophosphoethanolamine*	UDP-glucuronate	2.28195e-11	0.406285
UDP-glucuronate	2-arachidonoylglycerophosphoethanolamine*	2.28195e-11	0.406285
Isobar: UDP-acetylglucosamine, UDP-acetylgalactosamine	threonylphenylalanine	1.40411e-07	0.374306
threonylphenylalanine	Isobar: UDP-acetylglucosamine, UDP-acetylgalactosamine	1.40411e-07	0.374306
guanosine 5'- monophosphate (5'-GMP)	UDP-glucuronate	2.92045e-11	0.317458
UDP-glucuronate	guanosine 5'- monophosphate (5'-GMP)	2.92045e-11	0.317458
carnitine	Isobar: UDP-acetylglucosamine, UDP-acetylgalactosamine	1.81366e-07	0.289781
Isobar: UDP-acetylglucosamine, UDP-acetylgalactosamine	carnitine	1.81366e-07	0.289781
Isobar: UDP-acetylglucosamine, UDP-acetylgalactosamine	phosphate	1.84891e-07	0.284256
phosphate	Isobar: UDP-acetylglucosamine, UDP-acetylgalactosamine	1.84891e-07	0.284256
glycerol	Isobar: UDP-acetylglucosamine, UDP-acetylgalactosamine	1.99447e-07	0.263511
Isobar: UDP-acetylglucosamine, UDP-acetylgalactosamine	glycerol	1.99447e-07	0.263511
Isobar: UDP-acetylglucosamine, UDP-acetylgalactosamine	N-acetylaspartate (NAA)	2.02428e-07	0.259631
N-acetylaspartate (NAA)	Isobar: UDP-acetylglucosamine, UDP-acetylgalactosamine	2.02428e-07	0.259631
cholesterol	Isobar: UDP-acetylglucosamine, UDP-acetylgalactosamine	2.31269e-07	0.227253
Isobar: UDP-acetylglucosamine, UDP-acetylgalactosamine	cholesterol	2.31269e-07	0.227253
methionine	UDP-glucuronate	4.0991e-11	0.226176
UDP-glucuronate	methionine	4.0991e-11	0.226176
Isobar: UDP-acetylglucosamine, UDP-acetylgalactosamine	linolenate [alpha or gamma (18:3n3 or 6)]	2.45787e-07	0.213829
linolenate [alpha or gamma (18:3n3 or 6)]	Isobar: UDP-acetylglucosamine, UDP-acetylgalactosamine	2.45787e-07	0.213829
5-oxoproline	Isobar: UDP-acetylglucosamine, UDP-acetylgalactosamine	2.81237e-07	0.186876
Isobar: UDP-acetylglucosamine, UDP-acetylgalactosamine	5-oxoproline	2.81237e-07	0.186876
10-heptadecenoate (17:1n7)	Isobar: UDP-acetylglucosamine, UDP-acetylgalactosamine	2.82157e-07	0.186267
Isobar: UDP-acetylglucosamine, UDP-acetylgalactosamine	10-heptadecenoate (17:1n7)	2.82157e-07	0.186267
Isobar: UDP-acetylglucosamine, UDP-acetylgalactosamine	isoleucylalanine	2.9989e-07	0.175252
isoleucylalanine	Isobar: UDP-acetylglucosamine, UDP-acetylgalactosamine	2.9989e-07	0.175252
arginine	Isobar: UDP-acetylglucosamine, UDP-acetylgalactosamine	3.00109e-07	0.175125
Isobar: UDP-acetylglucosamine, UDP-acetylgalactosamine	arginine	3.00109e-07	0.175125
docosahexaenoate (DHA 22:6n3)	UDP-glucuronate	5.34254e-11	0.173535
UDP-glucuronate	docosahexaenoate (DHA 22:6n3)	5.34254e-11	0.173535
UDP-glucuronate	X - 14577	5.7181e-11	0.162138
X - 14577	UDP-glucuronate	5.7181e-11	0.162138
creatine	Isobar: UDP-acetylglucosamine, UDP-acetylgalactosamine	3.64048e-07	0.144367
Isobar: UDP-acetylglucosamine, UDP-acetylgalactosamine	creatine	3.64048e-07	0.144367
Isobar: UDP-acetylglucosamine, UDP-acetylgalactosamine	N-acetylserine	4.04953e-07	0.129784
N-acetylserine	Isobar: UDP-acetylglucosamine, UDP-acetylgalactosamine	4.04953e-07	0.129784
N-acetylglutamate	UDP-glucuronate	7.48727e-11	0.123826
UDP-glucuronate	N-acetylglutamate	7.48727e-11	0.123826
Isobar: UDP-acetylglucosamine, UDP-acetylgalactosamine	leucylglycine	4.67503e-07	0.11242
leucylglycine	Isobar: UDP-acetylglucosamine, UDP-acetylgalactosamine	4.67503e-07	0.11242
Isobar: UDP-acetylglucosamine, UDP-acetylgalactosamine	linoleate (18:2n6)	4.72193e-07	0.111303
linoleate (18:2n6)	Isobar: UDP-acetylglucosamine, UDP-acetylgalactosamine	4.72193e-07	0.111303
EDTA	Isobar: UDP-acetylglucosamine, UDP-acetylgalactosamine	4.92831e-07	0.106642
Isobar: UDP-acetylglucosamine, UDP-acetylgalactosamine	EDTA	4.92831e-07	0.106642
Isobar: UDP-acetylglucosamine, UDP-acetylgalactosamine	leucylalanine	5.00562e-07	0.104995
leucylalanine	Isobar: UDP-acetylglucosamine, UDP-acetylgalactosamine	5.00562e-07	0.104995
deoxycarnitine	Isobar: UDP-acetylglucosamine, UDP-acetylgalactosamine	5.19552e-07	0.101157
Isobar: UDP-acetylglucosamine, UDP-acetylgalactosamine	deoxycarnitine	5.19552e-07	0.101157
histidine	Isobar: UDP-acetylglucosamine, UDP-acetylgalactosamine	5.86725e-07	0.089576
Isobar: UDP-acetylglucosamine, UDP-acetylgalactosamine	histidine	5.86725e-07	0.089576
Isobar: UDP-acetylglucosamine, UDP-acetylgalactosamine	valylleucine	6.26107e-07	0.0839418
valylleucine	Isobar: UDP-acetylglucosamine, UDP-acetylgalactosamine	6.26107e-07	0.0839418
Isobar: UDP-acetylglucosamine, UDP-acetylgalactosamine	X - 14568	9.27376e-07	0.0566722
X - 14568	Isobar: UDP-acetylglucosamine, UDP-acetylgalactosamine	9.27376e-07	0.0566722
Isobar: UDP-acetylglucosamine, UDP-acetylgalactosamine	lactose	9.7576e-07	0.0538621
lactose	Isobar: UDP-acetylglucosamine, UDP-acetylgalactosamine	9.7576e-07	0.0538621
Isobar: UDP-acetylglucosamine, UDP-acetylgalactosamine	palmitoyl sphingomyelin	1.06741e-06	0.0492374
palmitoyl sphingomyelin	Isobar: UDP-acetylglucosamine, UDP-acetylgalactosamine	1.06741e-06	0.0492374
glycerol	UDP-glucuronate	2.0914e-10	0.0443301
UDP-glucuronate	glycerol	2.0914e-10	0.0443301
Isobar: UDP-acetylglucosamine, UDP-acetylgalactosamine	leucine	1.21734e-06	0.0431734
leucine	Isobar: UDP-acetylglucosamine, UDP-acetylgalactosamine	1.21734e-06	0.0431734
Isobar: UDP-acetylglucosamine, UDP-acetylgalactosamine	isoleucylserine	1.23265e-06	0.0426371
isoleucylserine	Isobar: UDP-acetylglucosamine, UDP-acetylgalactosamine	1.23265e-06	0.0426371
Isobar: UDP-acetylglucosamine, UDP-acetylgalactosamine	uracil	1.35882e-06	0.0386782
uracil	Isobar: UDP-acetylglucosamine, UDP-acetylgalactosamine	1.35882e-06	0.0386782
linolenate [alpha or gamma (18:3n3 or 6)]	UDP-glucuronate	2.48824e-10	0.0372601
UDP-glucuronate	linolenate [alpha or gamma (18:3n3 or 6)]	2.48824e-10	0.0372601
leucylisoleucine	UDP-glucuronate	2.7222e-10	0.0340578
UDP-glucuronate	leucylisoleucine	2.7222e-10	0.0340578
Isobar: UDP-acetylglucosamine, UDP-acetylgalactosamine	threonine	1.644e-06	0.0319686
threonine	Isobar: UDP-acetylglucosamine, UDP-acetylgalactosamine	1.644e-06	0.0319686
cytidine 5'-monophosphate (5'-CMP)	Isobar: UDP-acetylglucosamine, UDP-acetylgalactosamine	1.77541e-06	0.0296024
Isobar: UDP-acetylglucosamine, UDP-acetylgalactosamine	cytidine 5'-monophosphate (5'-CMP)	1.77541e-06	0.0296024
Isobar: UDP-acetylglucosamine, UDP-acetylgalactosamine	valine	1.81238e-06	0.0289986
valine	Isobar: UDP-acetylglucosamine, UDP-acetylgalactosamine	1.81238e-06	0.0289986
dihomo-linolenate (20:3n3 or n6)	Isobar: UDP-acetylglucosamine, UDP-acetylgalactosamine	2.01114e-06	0.0261327
Isobar: UDP-acetylglucosamine, UDP-acetylgalactosamine	dihomo-linolenate (20:3n3 or n6)	2.01114e-06	0.0261327
Isobar: UDP-acetylglucosamine, UDP-acetylgalactosamine	tyrosine	2.06499e-06	0.0254512
tyrosine	Isobar: UDP-acetylglucosamine, UDP-acetylgalactosamine	2.06499e-06	0.0254512
Isobar: UDP-acetylglucosamine, UDP-acetylgalactosamine	lactate	2.09611e-06	0.0250734
lactate	Isobar: UDP-acetylglucosamine, UDP-acetylgalactosamine	2.09611e-06	0.0250734
Isobar: UDP-acetylglucosamine, UDP-acetylgalactosamine	X - 14588	2.14514e-06	0.0245002
X - 14588	Isobar: UDP-acetylglucosamine, UDP-acetylgalactosamine	2.14514e-06	0.0245002
glutathione, oxidized (GSSG)	Isobar: UDP-acetylglucosamine, UDP-acetylgalactosamine	2.18677e-06	0.0240339
Isobar: UDP-acetylglucosamine, UDP-acetylgalactosamine	glutathione, oxidized (GSSG)	2.18677e-06	0.0240339
Isobar: UDP-acetylglucosamine, UDP-acetylgalactosamine	phenylalanine	2.45477e-06	0.02141
phenylalanine	Isobar: UDP-acetylglucosamine, UDP-acetylgalactosamine	2.45477e-06	0.02141
alanylleucine	Isobar: UDP-acetylglucosamine, UDP-acetylgalactosamine	2.58154e-06	0.0203586
Isobar: UDP-acetylglucosamine, UDP-acetylgalactosamine	alanylleucine	2.58154e-06	0.0203586
phosphate	UDP-glucuronate	5.43658e-10	0.0170534
UDP-glucuronate	phosphate	5.43658e-10	0.0170534
leucylserine	UDP-glucuronate	6.99977e-10	0.013245
UDP-glucuronate	leucylserine	6.99977e-10	0.013245
choline	UDP-glucuronate	1.20236e-09	0.00771082
UDP-glucuronate	choline	1.20236e-09	0.00771082
UDP-glucuronate	X - 13230	1.72219e-09	0.00538338
X - 13230	UDP-glucuronate	1.72219e-09	0.00538338
linoleate (18:2n6)	UDP-glucuronate	1.73126e-09	0.00535519
UDP-glucuronate	linoleate (18:2n6)	1.73126e-09	0.00535519
isoleucylalanine	UDP-glucuronate	2.90408e-09	0.00319247
UDP-glucuronate	isoleucylalanine	2.90408e-09	0.00319247
adenosine 5'-monophosphate (AMP)	UDP-glucuronate	3.79711e-09	0.00244165
UDP-glucuronate	adenosine 5'-monophosphate (AMP)	3.79711e-09	0.00244165
tyrosine	UDP-glucuronate	4.5608e-09	0.0020328
UDP-glucuronate	tyrosine	4.5608e-09	0.0020328
threonylvaline	UDP-glucuronate	4.80549e-09	0.00192929
UDP-glucuronate	threonylvaline	4.80549e-09	0.00192929
lysine	UDP-glucuronate	5.31033e-09	0.00174588
UDP-glucuronate	lysine	5.31033e-09	0.00174588
1-docosahexaenoylglycerophosphoethanolamine*	UDP-glucuronate	5.45592e-09	0.00169929
UDP-glucuronate	1-docosahexaenoylglycerophosphoethanolamine*	5.45592e-09	0.00169929
10-heptadecenoate (17:1n7)	UDP-glucuronate	6.34223e-09	0.00146182
UDP-glucuronate	10-heptadecenoate (17:1n7)	6.34223e-09	0.00146182
phenylalanylglycine	UDP-glucuronate	6.4032e-09	0.0014479
UDP-glucuronate	phenylalanylglycine	6.4032e-09	0.0014479
serylleucine	UDP-glucuronate	7.59167e-09	0.00122123
UDP-glucuronate	serylleucine	7.59167e-09	0.00122123
leucine	UDP-glucuronate	8.36037e-09	0.00110895
UDP-glucuronate	leucine	8.36037e-09	0.00110895
UDP-glucuronate	uridine	1.12321e-08	0.000825418
uridine	UDP-glucuronate	1.12321e-08	0.000825418
threonylphenylalanine	UDP-glucuronate	1.47347e-08	0.000629208
UDP-glucuronate	threonylphenylalanine	1.47347e-08	0.000629208
arginine	UDP-glucuronate	2.14696e-08	0.000431829
UDP-glucuronate	arginine	2.14696e-08	0.000431829
phenylalanine	UDP-glucuronate	2.70443e-08	0.000342815
UDP-glucuronate	phenylalanine	2.70443e-08	0.000342815
EDTA	UDP-glucuronate	2.80338e-08	0.000330715
UDP-glucuronate	EDTA	2.80338e-08	0.000330715
N-acetylaspartate (NAA)	UDP-glucuronate	2.89771e-08	0.000319949
UDP-glucuronate	N-acetylaspartate (NAA)	2.89771e-08	0.000319949
palmitoyl sphingomyelin	UDP-glucuronate	3.39437e-08	0.000273134
UDP-glucuronate	palmitoyl sphingomyelin	3.39437e-08	0.000273134
cytidine 5'-monophosphate (5'-CMP)	UDP-glucuronate	3.75605e-08	0.000246834
UDP-glucuronate	cytidine 5'-monophosphate (5'-CMP)	3.75605e-08	0.000246834
carnitine	UDP-glucuronate	4.85819e-08	0.000190837
UDP-glucuronate	carnitine	4.85819e-08	0.000190837
adenosine 3'-monophosphate (3'-AMP)	UDP-glucuronate	6.43685e-08	0.000144033
UDP-glucuronate	adenosine 3'-monophosphate (3'-AMP)	6.43685e-08	0.000144033
histidine	UDP-glucuronate	6.84969e-08	0.000135352
UDP-glucuronate	histidine	6.84969e-08	0.000135352
leucylglycine	UDP-glucuronate	7.43328e-08	0.000124726
UDP-glucuronate	leucylglycine	7.43328e-08	0.000124726
dihomo-linolenate (20:3n3 or n6)	UDP-glucuronate	7.45852e-08	0.000124303
UDP-glucuronate	dihomo-linolenate (20:3n3 or n6)	7.45852e-08	0.000124303
lactate	UDP-glucuronate	7.62861e-08	0.000121532
UDP-glucuronate	lactate	7.62861e-08	0.000121532
choline phosphate	UDP-glucuronate	1.08377e-07	8.55455e-05
UDP-glucuronate	choline phosphate	1.08377e-07	8.55455e-05
lactose	UDP-glucuronate	1.16028e-07	7.99051e-05
UDP-glucuronate	lactose	1.16028e-07	7.99051e-05
leucylalanine	UDP-glucuronate	1.5001e-07	6.18039e-05
UDP-glucuronate	leucylalanine	1.5001e-07	6.18039e-05
cysteinylglycine	UDP-glucuronate	2.10041e-07	4.414e-05
UDP-glucuronate	cysteinylglycine	2.10041e-07	4.414e-05
isoleucylserine	UDP-glucuronate	2.23903e-07	4.14072e-05
UDP-glucuronate	isoleucylserine	2.23903e-07	4.14072e-05
N-acetylneuraminate	UDP-glucuronate	2.36541e-07	3.9195e-05
UDP-glucuronate	N-acetylneuraminate	2.36541e-07	3.9195e-05
UDP-glucuronate	X - 14568	2.74167e-07	3.38158e-05
X - 14568	UDP-glucuronate	2.74167e-07	3.38158e-05
UDP-glucuronate	valine	3.09848e-07	2.99218e-05
valine	UDP-glucuronate	3.09848e-07	2.99218e-05
UDP-glucuronate	X - 12792	3.57358e-07	2.59437e-05
X - 12792	UDP-glucuronate	3.57358e-07	2.59437e-05
leucylglutamate	UDP-glucuronate	3.66426e-07	2.53017e-05
UDP-glucuronate	leucylglutamate	3.66426e-07	2.53017e-05
guanosine 5'- diphosphate (GDP)	UDP-glucuronate	3.79042e-07	2.44596e-05
UDP-glucuronate	guanosine 5'- diphosphate (GDP)	3.79042e-07	2.44596e-05
5-oxoproline	UDP-glucuronate	7.86782e-07	1.17837e-05
UDP-glucuronate	5-oxoproline	7.86782e-07	1.17837e-05
inosine 5'-monophosphate (IMP)	UDP-glucuronate	8.60212e-07	1.07778e-05
UDP-glucuronate	inosine 5'-monophosphate (IMP)	8.60212e-07	1.07778e-05
UDP-glucuronate	X - 14588	1.17971e-06	7.85889e-06
X - 14588	UDP-glucuronate	1.17971e-06	7.85889e-06
prolylglutamate	UDP-glucuronate	1.28399e-06	7.2206e-06
UDP-glucuronate	prolylglutamate	1.28399e-06	7.2206e-06
UDP-glucuronate	uracil	1.35881e-06	6.82303e-06
uracil	UDP-glucuronate	1.35881e-06	6.82303e-06
cis-vaccenate (18:1n7)	UDP-glucuronate	1.70421e-06	5.44016e-06
UDP-glucuronate	cis-vaccenate (18:1n7)	1.70421e-06	5.44016e-06
pipecolate	UDP-glucuronate	1.90256e-06	4.873e-06
UDP-glucuronate	pipecolate	1.90256e-06	4.873e-06
leucylphenylalanine	UDP-glucuronate	1.95676e-06	4.73804e-06
UDP-glucuronate	leucylphenylalanine	1.95676e-06	4.73804e-06
fumarate	UDP-glucuronate	2.03446e-06	4.55708e-06
UDP-glucuronate	fumarate	2.03446e-06	4.55708e-06
